# Supplementary material for: Disruption of the folate pathway in zebrafish causes developmental defects
Source: BMC Dev Biol. 2012 Apr 5;12:12. doi: 10.1186/1471-213X-12-12 (PMC3410756; doi:10.1186/1471-213X-12-12)
Supplement: Additional file 1 — Table S1. Primers for in situ and RTPCR of folate pathway genes. [file 1471-213X-12-12-S1.xlsx]

## Sheet: Cloning
Supplemental Table 1 - Primers for in situ and RTPCR of folate pathway genes
	in situ plasmid	in situ same as RTPCR	RTPCR Forward Primer		RTPCR Reverse Primer		Tm	Size
Mat1a	pRP5	-	FF41	CTCAGGGAGATGCTGGTGTTA	FF42	TCTGACCTCCCGAAATGACCA	53	996
Mat2aa	pML42.1	+	MAT2A.Frt2 (111)	GAGATGCTGGTTTGACTGGC	MAT2A.R (100)	AGTTGTGGGGTTAGTGCTTC	48	594
Mat2ab	pML44.2	+	MAT2AL.rtF2 (112)	AGATGCGCGACGCTCTTAAAG	MAT2AL.R4 (115)	GCGGTCTTCTGATATATCGG	48	556
Mat2al	pML40.1	+	MAT3A.rtF (108)	ACACAGGTGACTGTGGAGTA	MAT3A.rtR (109)	AGCAGGCTGTTTTCTGGTAG	48	586
Mat2b	pML36.8	+	MAT2B.rtF (98)	TTGGAGAGGTGGAGAAGGTT	MAT2B.R (96)	GTGCTAGATTTGAGGGAGGG	48	515
Tyms	pRP3	-	FF47	TGCTGTGGTTCATCAAGGGTT	FF30	GCTCTCGCTGAATCTGCTCTT	53	973
Dhfr	pML2	-	DHFRrtF (55)	GTATAAGGAGGTGATGGAGCGC	r3DHFR (18)	GCATCTTTTAATTGTCCTGGCATC	53	426
Mthfr	pML16.3	-	MTHFRrtF (59)	GATCATTCAGCCCACTGTGGTG	MTHFRrtR (60)	CACCCAAACCGGCTAACTTAAG	53	471
Mthfd1a	pML20.1	-	sid16rtF (57)	GACGTCAAGCTGTCTCCAAAAG	sid16R (46)	GGCATAAGAGGCTTAACAGCGAATG	53	481
Mthfd1b	pML7.1	-	MTHFD1rtF (58)	GTAGATCTGGCTCGAGCTGTTC	rMTHFD1 (2)	TTAAAAAAGTCCAATGACCTCTC	53	423
Mthfd1L	pML23	-	sid25rtF (56)	CTGTAAAGGAAGTTGCTGCTCA	sid25R (45)	GTTCGCACTGGTGAAGAGTGTGTCC	53	435
Mthfd2	pES4.1	+	F2 MTHFD2 RT (ES)	TATCGTCGCCGCTGCAGGTATT	R2 MTHFD2 3'UTR (ES)	TAACTGTATTGCATGTCATTTCCTTA	53	456
Mthfd2L	pES6.2	+	F2 MTHFD2L RT (ES)	GGCTGGCTGATATCGTGATT	R MTHFD2L 3'UTR (ES)	AGGGAAAGGAAGTTGTAGGGGA	53	407
Mtr	pZF MTR 1592	- *	ZF MTR probe F2 (DB)	CCGCAGTTTTTGGGCACAC	ZF MTR probe R2 (DB)	TCCGGCTGACTGGGGTAA	55	690
Slc25a32a	pML25	+	MFTCrtF (61)	CTACCGGCATGAAGGCATCTCT	rMFTC (25)	CTCAGGTCCAGCTCTGCTCCTTGAA	53	476
Slc25a32b	pML24	+	SLC32aRTf (62)	GTGGATGTCATGAGAAGGACCT	rSLC32a (32)	CCAGCTTTCTTCAGAACAACCTC	53	474
Bactin	na	na	BactRTF2 (54)	CCGCAGTTTTTGGGCACAC	FF24	TCTCCCCTGTTAGACAACTACCTC	53	443
		- contact authors for sequence information
		* mtr probe synthesized from PCR product
