# Supplementary material for: Disruption of the folate pathway in zebrafish causes developmental defects
Source: BMC Dev Biol. 2012 Apr 5;12:12. doi: 10.1186/1471-213X-12-12 (PMC3410756; doi:10.1186/1471-213X-12-12)
Supplement: Additional file 2 — Table S2. Primers sequences for dhfr RTPCR. [file 1471-213X-12-12-S2.xlsx]

## Sheet: Sheet1
Supplemental Table 2 - Primers sequences for dhfr RTPCR
Primer Name	Sequence	Position (A of ATG +1)
F3	GTAGCCAGCGTGACTTGTTAAC	-40
F	ATGTCTCGAATACTCAACTGTATTG	+1
KDF	TCTGTTTGTAACCCGCATCC	+405
JKR4	TCTCCCATGCAAAAACAAAAC	+664
R3	GCATCTTTTAATTGTCCTGGCATC	+795
JKR3	TGAGGTATGCGGTTTTTGG	+1038
